# Supplementary material for: Effects of lower extremity neuromuscular and mechanical characteristics on running economy and sports performance of long-distance runners under different relative paces
Source: Front Bioeng Biotechnol. 2026 Feb 12;14:1752244. doi: 10.3389/fbioe.2026.1752244 (PMC12935893; doi:10.3389/fbioe.2026.1752244)
Supplement: Supplementary file 1 [file Table2.xlsx]

## Sheet: Sheet1
Results of Descriptive Statistics
Results of aerobic capacity test
VO₂max (mL/kg/min)				RE70% (mL/kg/min)				RE80% (mL/kg/min)				RE90% (mL/kg/min)
Mean	SD	CV%		Mean	SD	CV%		Mean	SD	CV%		Mean	SD	CV%
53.36	6.28	11.17		29.98	2.58	8.16		36.21	3.53	9.26		43.11	5.6	12.33
Results of lower extremity explosive power test
CMJ (cm)				SJ (cm)				EUR (%)				RSI (m/s)
Mean	SD	CV%		Mean	SD	CV%		Mean	SD	CV%		Mean	SD	CV%
33.09	3.66	10.5		27.02	2.44	8.6		5.72	1.31	24.13		1.49	0.2	12.49
Lower Extremity Joint PTR
Flexor concentric-extensor concentric
Hip Joint								Knee Joint								Ankle Joint
60°/s				180°/s				60°/s				180°/s				60°/s				180°/s
Mean	SD	CV%		Mean	SD	CV%		Mean	SD	CV%		Mean	SD	CV%		Mean	SD	CV%		Mean	SD	CV%
0.25	0.09	36.15		0.3	0.09	31.74		0.27	0.03	8.98		0.21	0.02	5.36		1.96	0.41	21.19		1.99	0.51	25
Flexor eccentric-extensor eccentric
Hip Joint								Knee Joint								Ankle Joint
60°/s				180°/s				60°/s				180°/s				60°/s				180°/s
Mean	SD	CV%		Mean	SD	CV%		Mean	SD	CV%		Mean	SD	CV%		Mean	SD	CV%		Mean	SD	CV%
0.41	0.08	18.77		0.4	0.1	25.05		0.58	0.07	12.54		0.55	0.09	15.19		3.75	0.96	24.35		3.47	0.89	24.45
Flexor eccentric-extensor concentric
Hip Joint								Knee Joint								Ankle Joint
60°/s				180°/s				60°/s				180°/s				60°/s				180°/s
Mean	SD	CV%		Mean	SD	CV%		Mean	SD	CV%		Mean	SD	CV%		Mean	SD	CV%		Mean	SD	CV%
0.46	0.08	17.85		0.41	0.11	26.3		0.61	0.08	11.99		0.62	0.07	10.99		4.11	0.71	16.42		4.67	0.62	12.51
Flexor concentric-extensor eccentric
Hip Joint								Knee Joint								Ankle Joint
60°/s				180°/s				60°/s				180°/s				60°/s				180°/s
Mean	SD	CV%		Mean	SD	CV%		Mean	SD	CV%		Mean	SD	CV%		Mean	SD	CV%		Mean	SD	CV%
0.28	0.08	25.98		0.26	0.1	34.96		0.3	0.02	7.93		0.28	0.03	9.81		1.37	0.43	29.76		1.51	0.52	33.31
Lower Extremity Stiffness
Hip Joint												Hip Joint												Hip Joint
RE70%				RE80%				RE90%				RE70%				RE80%				RE90%				RE70%				RE80%				RE90%
Mean	SD	CV%		Mean	SD	CV%		Mean	SD	CV%		Mean	SD	CV%		Mean	SD	CV%		Mean	SD	CV%		Mean	SD	CV%		Mean	SD	CV%		Mean	SD	CV%
0.23	0.02	9		0.24	0.04	14.46		0.25	0.02	9.06		0.13	0.03	23.37		0.13	0.03	19.4		0.14	0.03	22		0.08	0.01	16.21		0.09	0.02	23.58		0.09	0.02	26.73
RMS
RF												VL												VM
RE70%				RE80%				RE90%				RE70%				RE80%				RE90%				RE70%				RE80%				RE90%
Mean	SD	CV%		Mean	SD	CV%		Mean	SD	CV%		Mean	SD	CV%		Mean	SD	CV%		Mean	SD	CV%		Mean	SD	CV%		Mean	SD	CV%		Mean	SD	CV%
0.34	0.08	21.29		0.36	0.08	22.23		0.38	0.05	12		0.41	0.09	21.1		0.39	0.08	18.98		0.4	0.05	11.88		0.5	0.12	22.63		0.49	0.05	9.81		0.42	0.1	22.97
TA												GM												BF
RE70%				RE80%				RE90%				RE70%				RE80%				RE90%				RE70%				RE80%				RE90%
Mean	SD	CV%		Mean	SD	CV%		Mean	SD	CV%		Mean	SD	CV%		Mean	SD	CV%		Mean	SD	CV%		Mean	SD	CV%		Mean	SD	CV%		Mean	SD	CV%
0.56	0.07	12.69		0.54	0.06	12.18		0.48	0.08	16.33		0.35	0.04	11.34		0.37	0.04	11.64		0.37	0.03	7.95		0.44	0.07	15.79		0.49	0.1	18.41		0.54	0.1	17.47
ST												MG
RE70%				RE80%				RE90%				RE70%				RE80%				RE90%
Mean	SD	CV%		Mean	SD	CV%		Mean	SD	CV%		Mean	SD	CV%		Mean	SD	CV%		Mean	SD	CV%
0.37	0.05	11.94		0.36	0.09	23.86		0.36	0.11	28.12		0.41	0.15	34.17		0.42	0.08	17.91		0.46	0.08	17.36
Joint CAR
Hip Joint												Hip Joint												Hip Joint
RE70%				RE80%				RE90%				RE70%				RE80%				RE90%				RE70%				RE80%				RE90%
Mean	SD	CV%		Mean	SD	CV%		Mean	SD	CV%		Mean	SD	CV%		Mean	SD	CV%		Mean	SD	CV%		Mean	SD	CV%		Mean	SD	CV%		Mean	SD	CV%
0.99	0.24	23.28		0.99	0.22	21.39		1.02	0.19	17.86		0.92	0.25	25.25		1.02	0.26	24.3		1.37	0.45	31.42		0.74	0.23	29.12		0.8	0.21	25.36		0.99	0.22	21.28

## Sheet: Sheet2
Correlation between Joint PTR and RE, PB
	Flexor concentric-extensor concentric
	Hip Joint				Knee Joint				Ankle Joint
	60°/s		180°/s		60°/s		180°/s		60°/s		180°/s
	r	p	r	p	r	p	r	p	r	p	r	p
RE70%	-0.55	0.1	-0.02	0.95	-0.06	0.86	-0.31	0.38	-0.56	0.09	-0.11	0.76
RE80%	0.26	0.47	0.07	0.85	-0.15	0.68	-0.02	0.95	-0.07	0.86	0.38	0.28
RE90%	-0.14	0.71	0.03	0.93	-0.03	0.94	-0.3	0.4	0.03	0.94	-0.05	0.89
PB	-0.04	0.91	0.15	0.69	-0.22	0.53	-0.17	0.64	-0.3	0.39	0.01	0.98
	Flexor eccentric-extensor eccentric
	Hip Joint				Knee Joint				Ankle Joint
	60°/s		180°/s		60°/s		180°/s		60°/s		180°/s
	r	p	r	p	r	p	r	p	r	p	r	p
RE70%	-0.14	0.69	0.11	0.76	-0.41	0.24	0.15	0.68	0.57	0.09	0.26	0.46
RE80%	0.09	0.81	-0.14	0.71	-0.34	0.34	-0.06	0.88	0.2	0.58	-0.2	0.57
RE90%	0.11	0.75	0.26	0.46	-0.04	0.92	0.26	0.47	0.24	0.5	0.22	0.55
PB	0.37	0.29	-0.15	0.68	-0.22	0.55	0.39	0.27	0.48	0.16	0.1	0.78
	Flexor eccentric-extensor concentric
	Hip Joint				Knee Joint				Ankle Joint
	60°/s		180°/s		60°/s		180°/s		60°/s		180°/s
	r	p	r	p	r	p	r	p	r	p	r	p
RE70%	-0.19	0.59	-0.63	0.04	-0.34	0.34	0.37	0.3	0.17	0.65	0	0.99
RE80%	0.56	0.09	-0.51	0.13	-0.62	0.05	-0.02	0.96	0.31	0.38	-0.13	0.71
RE90%	0.36	0.31	-0.7	0.02	-0.27	0.45	0.24	0.51	0.16	0.65	-0.04	0.92
PB	0.26	0.47	-0.84	0.01	-0.56	0.09	0.32	0.37	-0.02	0.97	0.14	0.71
	Flexor concentric-extensor concentric
	Hip Joint				Knee Joint				Ankle Joint
	60°/s		180°/s		60°/s		180°/s		60°/s		180°/s
	r	p	r	p	r	p	r	p	r	p	r	p
RE70%	-0.17	0.65	0.18	0.62	0.27	0.46	0.76	0.01	0.6	0.07	-0.04	0.91
RE80%	0.31	0.39	-0.25	0.48	0.41	0.23	0.65	0.04	0.46	0.19	-0.37	0.3
RE90%	-0.25	0.49	-0.33	0.36	-0.15	0.68	0.81	0.01	0.09	0.81	-0.63	0.05
PB	-0.34	0.34	-0.34	0.34	0.23	0.53	0.81	0.01	0.5	0.14	-0.2	0.58
