# Supplementary material for: Effects of lower extremity neuromuscular and mechanical characteristics on running economy and sports performance of long-distance runners under different relative paces
Source: Front Bioeng Biotechnol. 2026 Feb 12;14:1752244. doi: 10.3389/fbioe.2026.1752244 (PMC12935893; doi:10.3389/fbioe.2026.1752244)
Supplement: Supplementary file 2 [file Table1.xlsx]

## Sheet: Sheet1
年龄	身高	体重				屈向伸向	髋		膝		踝			屈离伸离	髋		膝		踝			屈离伸向	髋		膝		踝			屈向伸离	髋		膝		踝
20	177	62					60	180	60	180	60	180			60	180	60	180	60	180			60	180	60	180	60	180			60	180	60	180	60	180
22	171	65					0.14	0.17	0.31	0.32	1.99	2.44			0.26	0.49	0.54	0.44	3.21	3.87			0.38	0.48	0.69	0.56	4.91	3.81			0.360000000000000	0.420000000000000	0.29	0.27	1.1	0.86
18	177	60					0.41	0.39	0.26	0.33	2.37	1.92			0.37	0.43	0.58	0.61	2.07	2.98			0.61	0.58	0.57	0.56	3.92	3.83			0.390000000000000	0.0800000000000000	0.3	0.24	1.01	1.58
20	180	61					0.37	0.33	0.27	0.31	2.33	1.92			0.42	0.32	0.74	0.51	2.58	2.07			0.43	0.49	0.7	0.7	4.64	5.36			0.220000000000000	0.280000000000000	0.32	0.26	0.74	2.08
19	176	65					0.23	0.29	0.26	0.34	1.5	2.49			0.47	0.22	0.5	0.58	4.24	3.84			0.36	0.4	0.57	0.57	2.86	4.61			0.270000000000000	0.320000000000000	0.32	0.24	1.74	2.47
18	178	71					0.1	0.31	0.27	0.29	1.96	0.93			0.37	0.59	0.67	0.62	3.82	4.6			0.41	0.4	0.7	0.71	3.74	4.9			0.170000000000000	0.240000000000000	0.26	0.29	0.8	1.38
18	177	62					0.21	0.12	0.31	0.33	1.36	1.74			0.56	0.34	0.62	0.5	4.94	3.38			0.42	0.49	0.66	0.55	3.68	5.38			0.220000000000000	0.300000000000000	0.27	0.26	1.66	0.79
20	174	66					0.23	0.28	0.28	0.31	1.17	1.35			0.35	0.41	0.57	0.56	4.22	2.49			0.46	0.47	0.58	0.7	5.02	4.68			0.310000000000000	0.240000000000000	0.33	0.3	1.99	1.68
24	176	64					0.28	0.47	0.27	0.29	2.29	1.8			0.43	0.46	0.48	0.63	4	4.99			0.44	0.3	0.51	0.55	4.49	5.05			0.230000000000000	0.310000000000000	0.34	0.3	1.6	1.79
23	173	69					0.22	0.3	0.22	0.3	1.83	2.31			0.47	0.41	0.56	0.41	5.09	3.36			0.61	0.29	0.5	0.62	3.34	5.18			0.360000000000000	0.250000000000000	0.31	0.31	1.65	1.49
							0.29	0.29	0.28	0.33	1.8	2.4			0.41	0.31	0.58	0.69	3.38	3.11			0.49	0.21	0.57	0.7	4.49	3.94			0.220000000000000	0.140000000000000	0.31	0.32	1.41	1.03
RE70	RE80	RE90	运动成绩	VO2MAX		运动成绩
29.88	35.86	40.89	1926.72	51.53	61.28	1926.72
25.38	35.79	40.13	1943.98	48.76	65.63	1943.98
26.64	34.03	37.77	1947.33	48.67	52.12	1947.33
30.47	31.78	33.79	1968.35	47.4	56.96	1968.35
31.01	30.34	45.3	1986.01	46.71	54.54	1986.01
28.09	36.17	44.81	1998.21	54.54	46.71	1998.21
33.89	37.79	40.91	2009.4	56.96	47.4	2009.4
31.15	38.34	46.39	2024.36	52.12	48.67	2024.36
31.18	40.68	47.52	2030.42	65.63	48.76	2030.42
32.1	41.35	53.63	2082.71	61.28	51.53	2082.71
CMJ	SJ	EUR	RSI
31.66	26.42	5.24	1.46
37.16	29.06	8.1	1.81
35.21	28.05	7.16	1.84
27.55	22.88	4.67	1.56
35.64	28.23	7.41	1.45
29.61	26.35	3.26	1.4
38.04	30.8	7.24	1.39
32.73	27.54	5.19	1.36
34.82	27.73	7.09	1.32
28.53	23.23	5.3	1.27
刚度
髋			膝			踝
PB70	PB80	PB90	PB70	PB80	PB90	PB70	PB80	PB90
0.28	0.23	0.26	0.14	0.14	0.15	0.07	0.08	0.06
0.21	0.29	0.24	0.19	0.18	0.2	0.1	0.1	0.09
0.23	0.23	0.2	0.17	0.16	0.18	0.07	0.07	0.08
0.24	0.17	0.25	0.14	0.15	0.18	0.1	0.1	0.12
0.21	0.22	0.26	0.11	0.13	0.12	0.09	0.09	0.09
0.21	0.2	0.26	0.11	0.13	0.12	0.09	0.1	0.09
0.23	0.26	0.26	0.13	0.12	0.14	0.07	0.09	0.07
0.24	0.23	0.23	0.11	0.12	0.14	0.07	0.07	0.05
0.25	0.25	0.29	0.1	0.1	0.1	0.07	0.08	0.09
0.22	0.28	0.24	0.09	0.09	0.11	0.1	0.15	0.13
RMS																								共激活
RF			VL			VM			TA			GM			BF			ST			MG			髋			膝			踝
PB70	PB80	PB90	PB70	PB80	PB90	PB70	PB80	PB90	PB70	PB80	PB90	PB70	PB80	PB90	PB70	PB80	PB90	PB70	PB80	PB90	PB70	PB80	PB90	PB70	PB80	PB90	PB70	PB80	PB90	PB70	PB80	PB90
0.34	0.49	0.36	0.3	0.43	0.42	0.42	0.43	0.33	0.69	0.66	0.56	0.28	0.41	0.38	0.330000000000000	0.45	0.45	0.4	0.3	0.35	0.6	0.39	0.39	1.21	1.2	0.95	0.79	1.05	1.36	0.87	0.59	0.7
0.45	0.42	0.46	0.35	0.22	0.37	0.32	0.46	0.43	0.56	0.53	0.42	0.37	0.37	0.32	0.410000000000000	0.48	0.45	0.41	0.23	0.26	0.61	0.32	0.46	1.22	1.14	1.44	1.28	1.04	1.05	1.09	0.6	1.1
0.4	0.34	0.46	0.45	0.43	0.41	0.36	0.43	0.46	0.57	0.49	0.57	0.37	0.33	0.37	0.430000000000000	0.46	0.77	0.32	0.35	0.51	0.37	0.39	0.53	1.08	1.03	1.24	1.19	1.07	1.67	0.65	0.8	0.93
0.19	0.28	0.33	0.23	0.4	0.49	0.61	0.44	0.26	0.4	0.46	0.35	0.34	0.46	0.38	0.410000000000000	0.74	0.63	0.33	0.31	0.2	0.31	0.55	0.45	0.56	0.61	0.87	0.67	1.68	2.42	0.78	1.2	1.29
0.34	0.43	0.35	0.39	0.36	0.43	0.73	0.51	0.45	0.57	0.44	0.37	0.3	0.41	0.38	0.430000000000000	0.55	0.48	0.39	0.56	0.24	0.44	0.48	0.37	1.13	1.05	0.92	0.59	1.08	1.07	0.77	1.09	1
0.3	0.4	0.33	0.48	0.35	0.37	0.49	0.5	0.37	0.54	0.63	0.47	0.35	0.33	0.41	0.540000000000000	0.43	0.52	0.32	0.45	0.39	0.21	0.44	0.54	0.86	1.21	0.8	1.1	0.86	1.41	0.39	0.7	1.15
0.31	0.44	0.36	0.42	0.44	0.35	0.54	0.58	0.47	0.5	0.55	0.44	0.34	0.35	0.33	0.440000000000000	0.48	0.51	0.35	0.32	0.29	0.29	0.32	0.55	0.91	1.26	1.09	0.81	0.83	1.09	0.58	0.58	1.25
0.33	0.31	0.37	0.49	0.5	0.34	0.48	0.54	0.38	0.55	0.53	0.47	0.43	0.36	0.36	0.500000000000000	0.43	0.49	0.34	0.35	0.46	0.41	0.39	0.31	0.77	0.86	1.03	1.04	0.8	1.29	0.75	0.74	0.66
0.3	0.25	0.35	0.5	0.43	0.35	0.51	0.52	0.39	0.61	0.57	0.57	0.37	0.34	0.36	0.340000000000000	0.41	0.59	0.35	0.36	0.41	0.3	0.53	0.44	0.81	0.74	0.97	0.67	0.79	1.51	0.49	0.93	0.77
0.44	0.26	0.38	0.48	0.33	0.45	0.49	0.52	0.64	0.59	0.52	0.54	0.33	0.32	0.42	0.540000000000000	0.5	0.5	0.46	0.35	0.46	0.63	0.39	0.55	1.33	0.81	0.9	1.1	0.96	0.78	1.07	0.75	1.02
